# Supplementary material for: Predictive modeling of co-infection in lupus nephritis using multiple machine learning algorithms
Source: Sci Rep. 2024 Apr 22;14:9242. doi: 10.1038/s41598-024-59717-w (PMC11035552; doi:10.1038/s41598-024-59717-w)
Supplement: Supplementary file 2 — Supplementary Tables. [file 41598_2024_59717_MOESM2_ESM.xlsx]

## Sheet: Supplementary Table1
Supplementary Table1. The medical records of LN patients
																											Prednisone（mg）	methylprednisolone			Dexamethasone(day）				Dexamethasone (mg*day=total)	Use of concomitant agents						Respiratory		Gastrointestinal		Urinary tract		Blood (Blood culture and identification)
group	Gender	Age	Hospital admission number	Course(month)	SLEDAI	WBC	RBC	HB	PLT	LYMP	NEUT	LYMP%	NEUT%	ESR	CRP	T	T%	B	B%	Th	Th%	Ts	Ts%	Th/Ts	NK	NK%		mg	day	methylprednisolone(mg*day=total)	10mg	7.5mg	5mg	2.5mg		Hydroxychloroquine	Tacrolimus	Methotrexate	Leflunomide	Cyclophosphamide	Mycophenolate mofetil	symptoms and signs	Laboratory support	symptoms and signs	Laboratory support	symptoms and signs	Laboratory support
1	2	30	724577	60	14	10.25	3.69	114	134	1.66	8.56	16.22	83.54	60	4.18	733	69	281	28	338	30	372	33	0.91	21	2	30			0	0	0	5	0	25	0	1	0	0	0	0	1	0		0		0	0
0	2	73	522700	288	16	3.86	3.64	118	213	1.67	1.66	43.3	11.1	12	1.5	1601	92	75	4	564	32	906	51	0.62	54	3	5			0	0	0	0	0	0	1	0	1	1	1	0	0	0	0	0	0	0	0
0	2	45	723210	84	22	5.43	4.59	130	196	1.69	3.37	29.34	62.04	10	2	1496	82	121	7	822	44	690	37	1.19	167	9	5			0	0	0	0	0	0	1	0	0	1	1	1	0	0	0	0	0	0	0
0	1	66	722494	12	20	3.61	3.93	91	284	1.39	2.09	38.5	57.9	7	2.45	864	83	141	14	679	64	175	17	3.87	21	2	10			0	0	0	0	0	0	1	0	0	0	1	0	0	0	0	0	0	0	0
0	2	49	722022	360	18	4.14	2.65	73	90	1.42	2.7	34.3	65.3	60	9.82	1036	90	22	2	693	59	323	27	2.15	89	8	20			0	0	0	0	0	0	1	0	0	1	1	1	0	0	0	0	0	0	0
0	1	43	721818	36	19	9.2	4.81	141	238	3.12	5.27	33.8	57	7	1.65	3000	89	127	4	873	26	2450	73	0.36	228	7	20			0	0	0	0	0	0	1	0	0	0	0	0	0	0	0	0	0	0	0
0	1	57	492712	170	14	10.05	3.47	116	130	1.21	8.85	12	87.8	13	4.22	407	87	11	2	189	38	236	48	0.8	30	7	40	40	5	200	0	0	0	0	0	1	0	0	0	0	0	0	0	0	0	0	0	0
0	2	33	608798	156	21	12.41	2.36	65	262	2.73	8.52	22.04	8.74	120	6.59	2472	83	91	3	744	26	1563	54	0.48	401	13	15			0	0	0	0	0	0	1	0	0	0	1	0	0	0	0	0	0	0	0
0	2	35	719802	60	10	6.9	4.02	119	155	1.33	5.54	19.32	80.41	18	2.25	606	71	86	11	221	25	361	41	0.61	134	166	40	25	7	175	0	0	0	0	0	1	1	0	0	1	0	0	0	0	0	0	0	0
0	2	43	719409	2	20	3.03	3.23	93	82	1.14	1.55	37.6	51.2	24	18.8	991	79	198	16	426	35	472	39	0.92	39	3	60			0	7	5	4	3	135	1	0	0	0	0	0	0	0	0	0	0	0	0
1	2	24	718102	8	9	8.26	3.68	89	34	1.49	6.64	18.04	80.44	40	3.2	897	82	116	11	499	43	400	35	1.25	51	5	30			0	3	3	3	0	67.5	0	1	0	0	0	0	0	0	1	0	0	0	0
0	2	31	717399	36	17	7.21	4	121	236	1.91	5.24	26.5	72.71	3	1.63	1267	83	147	9	559	38	629	42	0.89	68	4	15			0	0	0	9	0	45	1	1	0	0	1	1	0	0	0	0	0	0	0
0	2	30	716921	1	12	3.62	3.83	106	136	1.01	2.3	27.9	63.5	22	3.21	948	83	135	12	313	28	581	52	0.54	52	5	30			0	0	0	5	5	37.5	1	0	0	0	0	0	0	0	0	0	0	0	0
0	2	22	714870	60	24	7.28	4.22	117	240	2.65	4.59	36.4	63.1	12	2.04	1283	67	483	27	675	33	588	29	1.15	77	4	30			0	0	0	5	5	37.5	1	0	0	0	1	0	0	0	0	0	0	0	0
0	2	54	713986	84	11	6.87	3.97	108	119	1.76	5.04	25.6	73.41	62	1.89	945	91	60	6	265	25	643	62	0.41	26	3	20			0	0	0	8	0	40	1	1	0	0	1	0	0	0	0	0	0	0	0
0	2	58	712117	312	43	7.62	4.15	128	273	2.34	4.39	30.74	57.64	14	3.77	2304	71	289	9	1348	43	901	29	1.5	625	19	5			0	0	0	0	0	0	0	0	0	0	1	0	0	0	0	0	0	0	0
0	2	19	686122	96	37	2.76	3.58	101	166	1.7	1.04	61.61	37.6	86	1.38	1268	89	88	6	295	20	841	57	0.35	40	3	15			0	0	0	0	0	0	1	1	1	0	0	1	0	0	0	0	0	0	0
1	2	44	712084	96	38	4	4.87	141	173	0.84	2.52	21	62.9	6	4.95	594	64	191	20	311	33	311	33	1	109	11	60			0	8	3	6	3	140	1	0	0	0	0	0	0	0	1	0	0	0	0
0	1	57	492712	240	23	11.21	4.2	140	152	2.94	7.4	26.2	66	4	2.05	927	82	19	2	388	37	458	44	0.85	199	16	40	40	5	200	0	0	0	0	0	1	0	0	0	0	0	0	0	0	0	0	0	0
1	2	42	710048	156	8	4.78	4.99	150	178	0.64	3.44	13.42	72	26	6.24	404	73	108	18	194	37	161	31	1.21	45	8	0			0	8	6	6	5	167.5	1	0	0	0	1	0	0	0	1	0	0	0	0
0	2	28	709211	1	22	2.62	3.04	84	62	0.47	2.13	17.92	81.31	120		321	72	102	23	193	43	108	24	1.79	19	4	60			0	7	3	3	2	112.5	1	0	0	0	0	1	0	0	0	0	0	0	0
0	1	14	708767	0.25	28	11.15	5.37	142	136	2.68	7.57	24.04	67.94	40	26	3138	74	910	21	1094	26	1802	43	0.61	126	3	50	500/3d	1000/3d×bid	7500	0	0	5	3	32.5	1	0	0	0	1	0	0	0	0	0	0	0	0
0	2	45	708681	24	32	5.65	4.85	139	257	2.18	2.63	38.6	46.5	28	4.22	1472	73	326	16	1023	53	357	19	2.86	183	9	60			0	5	3	4	2	97.5	0	0	0	0	0	1	0	0	0	0	0	0	0
0	2	35	591408	36	24	3.02	4.47	139	119	0.98	2.03	32.54	67.24	40	9.3	305	83	26	7	89	25	208	58	0.43	22	6	45	500	3	1500	0	0	0	0	0	1	1	1	0	1	0	0	0	0	0	0	0	0
0	2	29	579349	24	5	4.34	4.06	117	219	0.98	3.32	22.6	76.5	47	1.38	577	76	47	6	305	42	216	30	1.41	112	14	10			0	0	0	0	0	0	1	0	0	0	1	1	0	0	0	0	0	0	0
0	1	39	706216	108	19	12.77	4.62	136	268	2.97	9.55	23.3	74.71	15	2.42	1974	88	95	5	1215	50	819	34	1.48	68	3	15	160/4d.80/4d		960	4	4	3	2	90	0	0	0	0	0	1	0	0	0	0	0	0	0
0	2	43	625717	36	11	3.67	4.52	141	202	1.33	2.3	36.2	62.7	15	2.65	1040	91	41	4	442	39	575	51	0.77	53	5	5			0	0	0	0	0	0	1	0	1	0	0	0	0	0	0	0	0	0	0
0	2	14	701991	0.75	27	5.19	3.5	104	187	2.33	2.17	44.94	41.84	70	1.78	1767	63	816	30	781	27	867	30	0.9	80	3	50			0	0	0	7	7	52.5	0	0	0	0	0	1	0	0	0	0	0	0	0
0	1	26	701419	204	11	3.74	3.25	90	71	1.12	2.59	29.9	69.3	26	3.33	306	84	32	9	137	36	172	45	0.8	18	5	40	40	7	280	0	0	7	4	45	0	0	0	0	0	0	0	0	0	0	0	0	0
0	2	28	701139	60	30	3.65	3.96	118	153	1.41	2.2	38.64	60.34	25	1.18	903	82	82	8	422	37	452	40	0.93	93	9	40			0	3	3	3	0	67.5	1	0	0	1	0	0	0	0	0	0	0	0	0
0	1	57	492712	216	17	7.4	4.84	155	176	0.86	5.85	11.62	79.74	7	3.27	585	80	7	1	268	35	302	40	0.89	136	19	20	40	4	160	0	0	0	0	0	0	0	0	1	0	0	0	0	0	0	0	0	0
0	2	49	700105	84	3	2.14	3.6	107	169	0.72	0.95	33.6	44.4	28	11.8	521	76	72	11	281	41	231	33	1.22	73	11	20			0	6	0	3	3	82.5	1	0	0	1	0	0	0	0	0	0	0	0	0
1	2	62	697830	480	12	8.06	5.26	13	129	1.03	7	12.82	86.81	4	1.83	296	74	66	18	132	30	151	35	0.87	17	5	45			0	0	0	0	0	0	1	0	0	0	1	0	1	0	0	0	0	0	0
0	2	28	697574	48	18	5.06	4.37	84	338	2.01	2.64	39.7	52.2	33	5.39	1745	75	353	15	982	43	632	28	1.55	214	9	5			0	0	0	0	0	0	1	0	0	0	1	0	0	0	0	0	0	0	0
0	2	36	696505	120	36	7.22	4.22	135	232	0.71	6.12	9.92	84.71	20	1	499	77	80	13	180	26	337	49	0.53	53	9	60			0	7	3	4	3	120	1	0	0	1	1	0	0	0	0	0	0	0	0
0	2	24	694831	12	18	6.49	4.74	141	193	0.92	4.69	14.22	72.21	10	10.5	861	79	109	10	379	35	385	36	0.98	95	9	30			0	0	0	0	0	0	1	0	0	0	1	0	0	0	0	0	0	0	0
0	2	27	694291	120	14	10.35	4.29	123	272	2.67	6.76	25.84	65.34	21	2.21	2087	80	402	15	661	27	1241	50	0.53	67	2	30			0	0	0	0	0	0	1	0	0	0	1	0	0	0	0	0	0	0	0
0	2	39	693917	24	13	6.93	4.31	119	180	1.74	4.23	35.14	61.14	23	2	1518	82	201	11	214	43	677	36	1.2	71	4	0			0	0	0	0	0	0	0	0	0	0	0	1	0	0	0	0	0	0	0
0	2	32	691786	72	12	11.18	3.27	89.9	312.1	1.05	8.89	9.41	79.5	42	1	326	74	46	11	147	31	184	39	0.8	57	14	60			0	0	0	0	0	0	1	0	0	0	0	1	0	0	0	0	0	0	0
0	2	41	690655	108	18	5.08	4.37	126	212	1.24	3.28	29.4	64.6	18	2	1074	77	165	11	426	34	539	43	0.79	164	11	0			0	0	0	4	1	22.5	1	1D	0	0	1	1	0	0	0	0	0	0	0
1	2	21	673568	5	35	2.53	3.41	94	126	0.44	2	17.42	79.04	116	21.6	216	81	27	11	99	33	137	46	0.72	13	6	60	40/5.20/3		260	0	0	0	0	0	1	0	0	0	0	0	0	0	0	0	1	1	0
0	2	48	679855	312	21	4.24	3.92	118	233	1.17	2.35	27.6	55.3	20	1	1216	83	111	7	667	47	470	33	1.41	100	7	5			0	0	0	0	0	0	1	0	0	0	1	1	0	0	0	0	0	0	0
1	1	25	690689	120	25	7.75	3.04	90	146	1.67	5.82	21.54	75.24	20	3.14	617	80	22	2	143	21	424	63	0.34	150	17	30	20	5	100	0	0	5	1	27.5	1	0	0	0	1	1	0	0	0	0	0	0	0
0	2	26	676951	108	25	7.6	3.7	97.8	385.6	1.33	5.93	17.47	78.04	70	20.5	1299	80	130	9	412	27	819	55	0.5	57	4	30	80/2.60/2.40/3		400	0	0	10	4	60	0	0	1	0	1	0	0	0	0	0	0	0	0
0	2	20	688643	60	23	2.35	4.79	121	145	0.74	1.47	31.54	62.54	64	7.7	996	64	540	35	424	27	508	32	0.83	10	1	30			0	5	5	5	0	112.5	0	0	0	0	0	0	0	0	0	0	0	0	0
0	1	39	688290	180	27	8.82	3.32	102	172	0.43	8.22	4.92	93.24	50	2.06	640	73	160	19	207	23	414	47	0.5	37	4	50			0	0	0	0	0	0	1	0	0	0	1	1	0	0	0	0	0	0	0
0	2	20	673568	4	35	2.72	3.44	97	153	0.74	1.96	27.2	72.11	72	3.3	216	81	27	11	99	33	137	46	0.72	13	6	40			0	0	0	0	0	0	1	0	0	0	0	0	0	0	0	0	0	0	0
0	2	20	673568	4	24	1.42	3.84	109	155	0.42	0.87	29.6	61.2	102	13.3	417	81	68	13	172	34	22	45	0.74	26	5	40	40/4.20/3		220	0	0	5	3	32.5	1	0	0	0	0	0	0	0	0	0	0	0	0
0	2	20	686816	7	13	2.73	3.83	92	229	1.15	1.05	42.1	38.4	80	2.02	982	62	316	18	353	26	436	32	0.81	327	18	25			0	0	0	17	3	92.5	1	0	0	0	1	0	0	0	0	0	0	0	0
1	2	52	625420	132	25	2.34	3.16	99	76	0.71	1.46	30.3	62.5	33	1	546	70	139	22	276	30	356	38	0.78	28	5	60			0	1	0	4	0	30	1	0	0	1	1	1	1	0	0	0	0	0	0
0	2	50	641263	16	16	4.71	4.08	129	243	1.34	2.78	28.5	59	80	28	1208	89	113	8	468	35	531	39	0.88	17	1	30			0	0	0	5	6	40	0	0	0	0	1	1	0	0	0	0	0	0	0
0	2	43	685706	324	21	1.33	3	84	137	0.35	0.72	86.3	54.1	108	2.32	438	87	28	6	228	43	194	36	1.18	22	5	30			0	10	5	1	1	145	0	0	0	0	0	1	0	0	0	0	0	0	0
0	2	30	684356	60	10	4.39	4.23	123	168	2	1.97	45.6	44.9	7	1.4	1989	80	352	14	1161	46	707	28	1.64	131	5	0			0	0	0	0	0	0	1	1	0	0	1	0	0	0	0	0	0	0	0
0	2	13	683578	4	40	3.94	2.9	85	97	0.66	3.13	16.82	79.34	120	8.72	988	81	152	12	351	29	607	51	0.58	50	4	60			0	8	3	5	5	140	0	0	0	0	0	0	0	0	0	0	0	0	0
0	1	12	683538	1	19	9.07	3.39	96.4	373	0.86	8.08	9.5	89.08	40	2.08	2267	50	1071	30	1234	29	849	20	1.45	70	2	60	80×8	40×12	1120	0	0	6	3	37.5	0	0	0	0	1	1	0	0	0	0	0	0	0
0	2	33	608798	120	19	10.34	3.43	100	326	1.95	7.3	18.94	70.54	91	8.55	2036	83	35	2	704	28	1378	54	0.5	290	12	25			0	0	0	0	5	12.5	1	0	0	0	1	1	0	0	0	0	0	0	0
0	2	50	681625	240	6	2.98	5.23	146	126	1.94	0.78	65.11	26.22	10	1.49	1973	87	242	11	871	38	1004	44	0.87	19	1	20			0	0	0	6	3	37.5	0	0	0	0	1	0	0	0	0	0	0	0	0
0	2	18	679320	36	38	4.94	3.71	90	341	1.37	3.09	27.7	62	56	2.09	1327	79	223	12	568	39	489	33	1.16	119	6	60			0	10	0	3	0	115	0	0	0	0	1	0	0	0	0	0	0	0	0
0	2	21	678064	3	14	12.27	4.97	151	87	0.85	11.04	6.92	90.1	10	2.13	857	89	75	8	227	223	603	61	0.38	13	1	60			0	0	0	0	3	7.5	1	0	0	0	0	0	0	0	0	0	0	0	0
0	2	25	677977	48	24	5.47	4.14	120	205	1.92	2.89	35.1	52.8	28	2.13	2031	82	268	11	768	30	1153	45	0.67	84	3	10			0	0	0	5	2	30	1	0	0	1	1	1	0	0	0	0	0	0	0
0	2	50	650342	48	16	3.21	3.96	118	104	1.1	1.79	34.3	55.8	57	3	1027	89	78	7	414	36	564	49	0.73	37	3	30			0	8	3	5	5	140	1	0	0	1	1	0	0	0	0	0	0	0	0
0	2	21	675886	96	37	3.04	3.57	111	103	0.56	2.11	18.42	69.4	75	3.66	437	70	108	18	165	26	261	40	0.53	48	8	60	80×4	40×5	520	0	0	3	4	25	1	0	0	1	1	0	0	0	0	0	0	0	0
0	2	50	538641	180	32	6.94	4.61	137	166	1.76	4.75	25.4	68.5	30	10.6	1550	76	343	17	1132	56	334	16	3.39	91	4	10			0	0	0	6	3	37.5	1	0	0	0	1	1	0	0	0	0	0	0	0
0	2	18	674573	84	11	10.42	3.88	94	236	1.11	8.78	10.72	84.21	5	2	871	79	159	15	289	25	590	51	0.49	36	3	3			0	0	0	9	3	52.5	1	1	1	0	1	1	0	0	0	0	0	0	0
1	1	33	674158	108	24	8.32	2.92	91	105	0.99	7.27	11.92	87.41	18	1.07	292	65	119	26	92	20	87	41	0.49	21	5	55			0	0	0	10	4	60	0	0	0	0	1	0	1	1	1	0	0	0	0
0	2	36	539892	36	13	6.39	3.96	101	158	1.77	3.67	27.74	57.44	95	3.47	1816	72	486	18	414	17	1179	50	0.35	196	17	45			0	0	0	7	5	47.5	1	0	0	0	1	0	0	0	0	0	0	0	0
0	2	49	673049	12	26	7.26	3.87	110	344	1.1	5.67	15.24	78.14	114	37	1113	91	43	3	423	35	682	56	0.62	48	4	50			0	7	5	6	4	147.5	1	0	0	0	1	0	0	0	0	0	0	0	0
0	2	34	672099	132	30	3.83	3.45	110	87	0.98	2.03	25.6	52.9	15	6.16	701	67	181	18	226	21	427	39	0.53	117	12	30			0	0	0	0	0	0	1	0	0	0	1	1	0	0	0	0	0	0	0
0	2	24	670448	84	35	3.52	1.14	40	269	1.11	1.92	31.5	54.64		6.93	942	84	120	11	250	23	621	57	1.4	32	3	60			0	7	2	3	3	107.5	1	0	0	0	1	0	0	0	0	0	0	0	0
0	2	50	554924	252	20	5.45	4.12	117	131	1.31	3.66	24	67.2	59	11	1052	79	103	8	267	20	545	41	0.49	134	10	5			0	0	0	0	0	0	1	0	0	0	1	0	0	0	0	0	0	0	0
0	2	48	648733	168	11	6.35	3.05	60	65.1	1.64	4.58	25.84	73.14	23	2.06	936	82	106	9	302	29	518	49	0.58	55	5	30			0	0	0	0	0	0	1	1	0	0	0	1	0	0	0	0	0	0	0
1	2	45	576019	72	27	2.79	4.64	121	155	0.41	2.23	14.72	79.91	7	1.16	428	79	22	4	103	19	273	52	0.37	86	15	55			0	5	2	3	3	87.5	1	0	0	0	0	0	0	0	0	0	1	1	0
0	2	40	667804	48	12	11.46	4.19	121	273	1.86	8.19	16.24	71.54			1456	89	57	3	457	31	825	55	0.55	81	5	15			0	0	0	5	4	35	1	1	0	1	1	0	0	0	0	0	0	0	0
0	2	41	667454	96	30	4.1	3.24	72	238	1.28	2.38	31.2	58.1	74	1.04	1020	77	165	12	533	43	376	30	1.42	88	6	40			0	5	2	3	2	85	1	1	0	0	1	0	0	0	0	0	0	0	0
0	2	37	666761	2	19	4.19	3.98	113	176	0.97	2.89	23.2	68.9	40	1	752	68	191	16	319	31	352	34	0.91	148	12	60	80×5	40×15	1000	5	5	4	2	112.5	1	0	0	0	1	0	0	0	0	0	0	0	0
0	1	27	665376	2	17	2.3	3.37	94	106	0.62	1.64	27	71.3	120	2.95	238	65	90	25	127	34	109	29	1.17	22	6	60			0	8	5	4	2	142.5	0	0	0	0	0	0	0	0	0	0	0	0	0
0	2	57	623053	108	28	5.04	3.63	102	151	0.9	3.73	17.92	74.01	15	1	555	56	323	33	307	31	226	23	1.36	100	10	40			0	5	3	2	2	87.5	1	0	0	0	1	0	0	0	0	0	0	0	0
1	2	12	663828	2	11	3.2	3.82	111	147	1.04	2.12	32.54	66.34	42	10.5	571	70	77	10	189	23	348	42	0.54	130	16	40			0	2	0	6	3	57.5	1	0	0	0	1	0	1	0	1	1	0	0	0
0	2	43	663757	7	18	7.06	3.22	76.9	12	2.38	4.09	33.72	57.96	91	17.6	1427	92	50	3	1202	78	204	13	5.9	19	1	60			0	14	3	5	1	190	0	1	0	0	0	1	0	0	0	0	0	0	0
0	2	54	658687	120	29	6.13	4.33	131	164	1.7	3.84	27.74	62.64	40		1814	84	109	5	727	32	1064	47	0.68	153	7	20			0	0	0	0	0	0	0	0	0	0	1	0	0	0	0	0	0	0	0
0	2	26	660909	48	23	12.19	3.9	104	338	0.64	11.03	5.32	90.41	14	21.1	563	74	117	17	263	32	310	38	0.85	51	7	60			0	6	0	2	0	70	0	0	0	1	1	0	0	0	0	0	0	0	0
0	2	52	515498	84	11	3.04	4.91	147	196	1.19	1.49	39.1	49.1	2	4.14	1063	91	51	5	472	39	608	50	0.78	32	3	15			0	0	0	0	0	0	1	0	0	0	1	0	0	0	0	0	0	0	0
0	1	25	659384	1	13	5.44	4.61	135	150	0.98	3.95	18.04	72.64	14	1.6	761	68	167	15	88	8	662	58	0.13	143	13	60			0	5	5	3	3	110	1	0	0	0	1	0	0	0	0	0	0	0	0
0	2	18	659402	3	17	5.75	3.57	109	247	0.72	4.87	12.5	84.8	81	20	743	78	124	14	393	39	355	35	1.11	54	6	60	250×4		1000	7	3	0	0	92.5	1	0	0	0	0	0	0	0	0	0	0	0	0
1	2	45	658908	72	21	4.93	1.54	53	80	0.88	3.79	17.84	76.94			576	82	82	12	83	12	284	41	0.29	27	4	50			0	0	0	0	0	0	1	0	0	0	1	0	0	0	1	0	0	0	1
0	2	54	658687	120	36	6.13	4.33	131	164	1.7	3.84	27.74	62.64	40		1814	84	109	5	724	32	1064	47	0.68	153	7	25			0	0	0	0	0	0	0	0	0	0	0	0	0	0	0	0	0	0	0
0	2	21	658145	72	17	11.57	3.52	80	359	1.59	9.36	13.72	80.94	46	1.37	977	54	616	35	400	22	541	29	0.74	111	6	30			0	0	0	7	5	47.5	1	0	0	0	1	0	0	0	0	0	0	0	0
0	2	24	658015	60	14	4.03	3.63	114	154	1.26	2.43	31.3	60.4	21	1.45	1207	85	113	8	622	43	586	40	1.06	74	5	30			0	0	0	5	4	35	1	0	0	0	1	0	0	0	0	0	0	0	0
1	2	25	657460	60	20	3.14	3.54	108	154	0.77	2.08	24.6	66.2	84	6.43	786	87	42	5	219	24	542	60	0.4	55	6	0			0	0	0	5	3	32.5	0	0	0	0	1	1	0	0	1	0	0	0	0
0	2	31	655642	2	19	2.07	3.25	99.4	46.1	0.49	1.15	23.8	55.6	57	2.1	264	62	30	7	115	26	118	27	0.97	118	29	50			0	7	0	5	3	102.5	1	0	0	0	1	0	0	0	0	0	0	0	0
0	2	21	536253	1	8	9.17	3.76	99	214	2.58	5.57	28.1	60.8	24	2.16	1369	71	366	20	448	23	843	43	0.53	115	6	60			0	0	0	0	0	0	1	0	0	0	1	0	0	0	0	0	0	0	0
1	2	33	654777	168	7	1.7	4.61	111	103	0.73	0.96	42.9	56.5	33	1.39	425	58	172	24	168	23	222	30	0.72	114	16	40			0	0	0	0	0	0	1	0	0	0	1	0	1	0	0	0	0	0	0
0	2	54	649021	120	28	5.14	3.71	116	90.2	0.56	4.06	10.9	78.9	83	5.79	887	75	115	11	536	42	349	27	1.53	141	13	20			0	0	0	0	0	0	1	0	0	0	1	0	0	0	0	0	0	0	0
0	2	53	652941	300	8	6.93	4.06	125	231	1.36	4.9	19.62	70.8	22	15	1540	95	35	2	1205	71	411	24	2.93	18	1	15			0	0	0	0	0	0	1	0	0	0	0	1	0	0	0	0	0	0	0
1	2	44	652602	36	12	10.85	4.14	101	131	0.98	3.38	20.2	69.7	43	2.64	566	50	398	38	299	25	299	24	1.04	121	11	60			0	0	0	7	4	45	1	0	0	0	1	0	1	0	0	0	0	0	0
0	2	28	652515	48	25	3.51	3.8	107	179	1.43	2.04	40.7	58.1	25	2.89	431	64	178	26	148	22	254	38	0.58	40	6	45			0	0	0	9	4	55	0	1	0	0	1	0	0	0	0	0	0	0	0
0	2	68	651917	84	16	10.53	3.9	123	261	2.66	7.03	25.3	66.6	13	1.19	2200	75	195	7	1269	43	908	31	1.4	461	16	10			0	0	0	0	0	0	1	0	0	1	1	0	0	0	0	0	0	0	0
0	2	40	651630	72	39	11.1	4.59	139	82	1.57	8.67	14.12	78.21	13	6.32	1293	78	156	10	631	35	677	38	0.93	118	8	60			0	6	3	5	3	115	0	0	0	0	1	1	0	0	0	0	0	0	0
0	2	43	625717	12	16	4.11	4.24	128	164	1.08	2.51	26.3	61.1	18	2.75	1148	91	52	4	468	37	695	55	0.67	41	3	60			0	0	0	0	0	0	1	0	0	0	1	0	0	0	0	0	0	0	0
0	2	50	613790	228	22	14.53	3.19	90	117	1.39	12.3	9.62	84.61	13	2.48	904	62	372	27	417	27	472	31	0.88	48	4	60			0	0	0	0	0	0	1	1	1	1	1	0	0	0	0	0	0	0	0
0	2	15	650237	8	13	5.69	3.11	102	258	0.4	5.16	6.97	90.8	87	9.03	390	77	54	11	142	28	29	49	0.57	47	10	40			0	8	0	5	0	105	1	0	0	0	1	0	0	0	0	0	0	0	0
0	2	45	645868	192	17	23	4.54	138	394	0.42	21.8	1.84	94.9	18		841	55	622	36	406	31	240	18	1.69	101	6	60			0	0	0	0	0	0	1	0	0	0	1	0	0	0	0	0	0	0	0
1	2	22	649703	72	18	8.04	2.63	88.7	45.9	0.82	6.17	10.2	96.8	43		276	58	163	38	115	22	146	28	0.97	15	4	60	80×4		320	5	0	0	0	50	0	0	0	0	1	0	0	0	0	0	0	0	0
0	2	54	649021	120	26	5.14	3.71	116	90	0.56	4.06	10.9	78.9	83	5.79	887	75	115	11	536	42	349	27	1.53	141	13	30			0	0	0	0	0	0	1	0	0	0	1	0	0	0	0	0	0	0	0
0	2	34	591408	24	16	3.43	4.62	136	178	0.78	2.34	22.7	68.48	30	4.24	704	85	92	11	262	31	440	52	0.59	25	3	60			0	0	0	5	2	30	1	0	1	0	1	1	0	0	0	0	0	0	0
1	2	48	648733	168	31	2.68	2.26	94.7	65.1	0.44	2.04	16.3	76	120	4.24	452	77	124	21	105	18	329	56	0.32	3	1	60	80×2	40×4	320	2	2	7	0	70	1	1	0	0	0	1	1	0	1	0	0	1	0
0	2	31	647854	1	7	5.01	4.04	109	179	1.16	3.31	23.2	66	35	3.81	860	78	210	18	455	42	314	29	1.45	19	2	60			0	0	0	0	0	0	1	0	0	0	1	0	0	0	0	0	0	0	0
1	2	45	645868	192	21	9.4	4.04	112	259	0.58	8.03	6.22	85.41	57	15.9	616	58	243	24	343	31	277	25	1.24	130	13	30			0	0	0	0	0	0	1	1	0	0	1	0	1	0	0	0	0	0	0
1	2	33	608798	120	19	8.95	3.31	101	176	0.67	7.63	7.54	85.24	33	1.34	459	74	25	4	208	32	235	36	0.89	114	19	10			0	0	0	0	0	0	1	0	0	0	1	0	1	0	0	1	0	0	0
1	2	48	643828	5	39	3	4.19	125	69	0.92	1.85	30.7	61.7	17	1.22	476	61	217	30	166	20	256	31	0.56	38	5	50			0	7	3	4	31	190	1	1	0	0	1	0	1	0	0	0	0	0	0
0	2	32	643766	108	23	7.38	4.56	140	190	1.35	5.26	18.34	71.24	13	4.4	1461	86	74	4	421	24	1047	61	0.4	109	7	60			0	0	0	4	4	30	1	0	0	0	1	0	0	0	0	0	0	0	0
0	2	22	642291	3	30	4.83	3.01	97	169	0.95	3.4	19.72	70.4	111	10.8	885	78	180	16	460	40	347	31	1.32	51	4	60			0	7	2	7	2	125	1	0	0	0	1	0	0	0	0	0	0	0	0
0	2	54	588996	24	23	3	3.19	86	64	1.32	1.34	44.04	44.74	30	4.95	1781	78	321	14	603	26	1115	49	1.54	176	8	60			0	0	0	6	5	42.5	1	0	0	0	1	0	0	0	0	0	0	0	0
0	2	53	637559	216	16	6.06	4.87	144	166	2.59	2.67	42.7	44.2	17	2.44	2670	86	319	10	1276	43	1178	40	1.08	96	3	30			0	0	0	0	0	0	1	1	0	1	1	0	0	0	0	0	0	0	0
0	2	37	637601	36	16	12.74	4.03	122	234	1.31	10.71	10.32	84.01	48	1.68	1225	78	307	20	635	39	621	38	1.02	15	1	60			0	7	6	2	1	127.5	1	0	0	1	1	0	0	0	0	0	0	0	0
0	1	55	636331	12	30	12.7	4.55	146	187	0.41	11.7	3.24	91.7	38	8.15	689	56	160	13	362	30	259	22	1.4	376	30	15			0	0	0	0	0	0	1	0	0	1	1	0	0	0	0	0	0	0	0
1	2	44	635072	48	17	6.37	3.74	89	222	0.82	4.84	12.92	76.01	75	22	809	80	48	5	31	34	449	45	0.76	141	14	20			0	0	0	0	0	0	1	0	0	0	1	0	1	0	0	0	0	0	0
0	2	39	635049	36	8	7.14	4.04	111	162	1.05	5.13	14.72	71.9	7		1262	84	79	5	396	26	811	4	0.49	141	9	20			0	8	3	2	2	117.5	1	0	0	1	1	0	0	0	0	0	0	0	0
0	2	36	634464	12	17	1.71	3.31	89	154	0.3	1.33	17.52	77.81	121	11.9	178	54	75	26	82	22	91	24	0.91	45	15	60			0	7	0	7	7	122.5	1	0	0	0	0	1	0	0	0	0	0	0	0
0	2	22	589342	13	11	5.59	4.13	124	228	1.58	3.51	28.3	62.7	7	1.51	1689	82	128	6	577	30	837	44	0.69	226	10	5			0	0	0	0	0	0	1	0	1	0	0	0	0	0	0	0	0	0	0
0	1	21	632492	156	18	3.29	2.98	90	104	1.12	1.87	34	56.94	134	4.26	949	71	366	28	475	35	485	36	0.98	3	0	60			0	0	0	8	5	52.5	1	0	0	0	0	0	0	0	0	0	0	0	0
0	2	23	631271	12	16	4.73	3.73	100	389	1.69	18.1	8.02	85.44	24	5.15	944	57	623	37	474	29	450	28	1.05	75	4	50			0	4	4	4	4	100	1	1	0	1	1	0	0	0	0	0	0	0	0
0	2	52	629865	120	14	7.78	4.7	147	247	2.04	7.77	18.92	72.11	6	4.96	1893	83	36	2	1170	50	757	32	1.55	322	14	5			0	0	0	0	0	0	0	0	1	1	1	0	0	0	0	0	0	0	0
0	2	22	629694	6	23	4.65	4.22	110	170	0.79	3.51	17.02	75.51	105	3.17	1394	68	610	30	827	40	579	28	1.43	14	1	60			0	7	0	3	3	92.5	1	0	0	0	1	0	0	0	0	0	0	0	0
0	2	42	628984	312	26	15.68	4.02	130	129	2.24	15.64	12.12	84.21	12	1.97	1457	63	723	31	708	30	874	37	0.81	105	5	60			0	5	5	3	1	105	1	0	0	1	1	0	0	0	0	0	0	0	0
0	2	34	628449	84	32	2.72	3.3	82	361	0.43	1.99	15.82	73.21	120	8.53	229	55	161	40	180	42	53	12	3.39	9	2	60			0	6	3	3	2	102.5	1	1	0	0	0	0	0	0	0	0	0	0	0
0	1	33	627257	24	16	3.13	4.02	121	108	0.58	2.11	18.54	67.54	65	4.22	518	81	121	17	252	43	227	39	1.11	15	2	30			0	7	3	7	3	135	1	0	0	0	0	0	0	0	0	0	0	0	0
0	2	50	608167	12	31	6.43	1.98	63	154	0.56	5.47	8.72	85.11	145	102	803	78	186	19	296	27	501	46	0.59	24	2	30			0	0	0	9	2	50	1	0	0	0	0	1	0	0	0	0	0	0	0
0	2	46	626261	120	27	2.44	4.14	115	227	1.04	1.23	42	50.4	35	4.13	919	75	174	18	359	24	764	51	0.47	50	5	50			0	7	8	0	10	155	1	0	0	0	0	0	0	0	0	0	0	0	0
0	2	42	625717	12	16	2.11	3.36	95	124	0.9	1.01	42.7	47.8	57	2.42	992	82	87	8	446	32	657	48	0.68	85	8	60			0	6	2	3	3	97.5	1	0	0	0	1	0	0	0	0	0	0	0	0
0	2	38	498407	48	9	3.4	3.8	114	233	0.66	2.6	19.42	76.51	45	7.76	564	67	113	14	189	22	331	38	0.57	133	17	45			0	0	0	10	4	60	1	0	0	0	1	0	0	0	0	0	0	0	0
1	2	21	624396	24	24	3.85	3.25	90	213	0.42	3.34	10.92	86.81	128	23.5	393	81	86	17	216	46	156	34	1.39	1	0	40			0	6	3	3	3	105	1	0	0	0	0	0	0	0	0	0	0	1	0
0	2	33	624114	12	14	3.72	3.08	98	103	1.1	2.53	29.6	68.04	126	6.14	1542	75	501	22	590	32	746	41	0.79	25	1	60			0	3	3	10	2	107.5	1	1	0	0	1	0	0	0	0	0	0	0	0
1	1	57	492712	192	10	12.43	3.19	102	117	0.97	10.81	7.84	87.04	50	34.8	744	89	16	2	261	32	440	54	0.59	72	8	40			0	0	0	0	0	0	1	0	0	1	1	0	0	1	0	0	1	0	0
1	2	22	723507	24	5	11.86	3.66	88	133	4.09	7.71	34.5	65	5	1.1	637	62	300	30	222	21	380	37	0.58	75	7	50			0	3	3	3	6	82.5	0	0	0	0	0	0	0	1	0	0	0	0	0
1	2	31	700427	120	4	2.69	2.57	69	305	0.45	2.5	15.22	84.54	100	8.62	265	80	17	5	107	32	152	45	0.71	47	14	20			0	5	4	4	1	102.5	0	0	0	0	0	0	0	1	0	0	0	0	0
1	2	50	723646	192	10	4.99	3.98	107	208	0.92	3.58	18.44	71.84	36	7.28	586	62	295	31	207	22	317	34	0.65	60	6	20			0	2	2	2	0	45	1	0	0	0	0	0	0	1	0	0	0	0	0
1	2	29	723073	48	12	2.05	4.26	122	145	0.81	0.95	39.54	46.44	12	1.68	720	78	119	13	335	36	355	38	0.94	63	7	20			0	0	0	6	6	45	1	1	0	1	1	0	1	0	0	0	0	0	0
1	2	31	717399	36	20	6.54	4.11	122	225	1.05	5.04	16.12	76.91	8	1.39	774	82	51	5	249	28	444	49	0.56	108	11	15			0	0	0	0	0	0	1	0	0	0	1	1	0	1	0	0	0	1	0
1	2	58	716082	5	10	4.4	2.33	72	273	1.57	2.76	35.74	62.74	120	78.5	1183	81	263	18	456	31	707	47	0.64	9	1	40			0	5	4	4	3	107.5	0	0	0	0	0	0	1	0	0	0	0	0	0
1	2	56	715847	36	21	3.48	3.14	92	210	1.3	2.16	37.4	62	50	3.16	770	80	186	19	418	44	320	34	1.31	9	1	30			0	0	0	0	0	0	1	0	0	0	0	0	1	0	0	0	0	1	0
1	2	77	714405	2	1	1.7	0.84	49	77	0.34	0.59	20.74	35.47	120	8.4	183	43	141	31	64	17	0	0	168.67	99	22	50			0	8	3	5	5	140	1	0	0	0	0	0	0	1	0	1	0	0	0
1	1	35	714297	48	25	14	4.98	158	128	2.76	0.15	19.74	79.24	3	2.03	1269	78	253	16	698	42	469	28	1.49	89	6	0	250×6		1500	5	4	3	5	107.5	1	0	0	0	1	0	0	1	0	0	0	0	0
1	2	55	710035	60	20	2.22	2.47	76	129	0.93	0.8	41.9	36.02	10	2.25	788	82	29	3	465	50	277	30	1.68	125	13	40	80×4	40×2	400	0	0	0	0	0	1	0	0	0	1	1	0	0	0	0	0	1	0
1	2	55	707108	156	23	10.64	2.89	87.4	186.3	1.65	8.03	15.51	75.45	50	19.1	878	72	221	18	242	20	581	49	0.42	111	9	10			0	0	0	10	0	50	1	1	0	0	1	0	0	1	1	0	0	0	0
1	2	28	704037	1	25	0.96	3.47	100	56	0.64	0.07	66.74	7.34	15	3.8	273	75	36	10	109	29	83	22	1.32	43	12	60			0	10	5	4	3	165	1	0	0	0	0	0	0	1	0	0	0	0	0
1	2	55	704290	72	15	1.37	3.38	100	91	0.39	0.95	28.54	69.34	60	24.3	302	69	96	21	135	32	129	31	1.04	36	8	30			0	0	0	7	4	45	1	0	0	0	0	0	0	1	0	0	0	1	0
1	2	30	702174	6	20	2.27	3.33	95	131	0.72	1.55	31.7	68.34	120	6.22	365	66	126	21	89	17	227	45	0.39	53	9	50			0	8	3	4	1	125	1	0	0	0	1	0	1	0	0	0	0	0	0
1	2	26	692739	156	29	2.43	3.35	101	222	0.8	1.57	32.9	64.6	40	6.67	1288	76	69	4	526	31	700	41	0.75	281	17	10			0	0	0	0	0	0	1	0	0	0	1	0	0	0	0	0	0	0	0
1	2	54	691351	240	20	2.46	3.04	81	178	0.62	1.73	25.2	70.3	64	1.45	890	74.7	236	20	551	448	304	26	1.82	33	3	60			0	0	0	2	2	15	0	0	0	0	0	1	1	1	0	0	0	0	0
1	2	27	691777	144	25	5.88	3.03	71.7	352.2	0.83	4.7	14.19	49.91	30	2.45	529	56	364	37	157	17	306	344	0.51	56	6	40	40×4		160	0	0	14	0	70	0	0	0	0	0	1	1	1	0	0	0	0	0
1	2	57	717062	240	12	4.43	3.96	119	162	2.23	2.14	50.31	48.4	5	2.54	1268	65	370	20	533	26	681	34	0.78	241	13	5			0	0	0	0	0	0	1	0	0	1	0	1	0	1	0	0	0	0	0
1	2	20	691175	3	34	4.22	4.45	126	258	1.13	2.43	26.84	57.64	80	1	1205	73	386	24	358	21	772	46	0.46	21	1	60			0	1	1	0	0	17.5	0	0	0	0	0	0	0	1	0	0	0	0	0
1	2	29	695194	6	29	1.76	3.26	92	89	1	0.65	56.84	36.94	90	2.24	786	65	374	30	413	35	285	24	1.45	44	4	60			0	0	4	4	3	57.5	1	0	0	1	1	0	0	1	0	0	0	0	0
1	2	44	687876	2	32	3.95	3.81	103	144	0.9	3.04	22.8	76.91	36	4.36	1008	70	383	26	678	47	293	20	2.31	28	2	60			0	6	3	4	3	110	0	0	0	0	1	0	1	0	0	0	0	0	0
1	2	51	554211	180	14	2.23	3.54	102	199	0.71	1.47	31.8	66	100	40.6	400	76	47	9	194	37	169	33	1.15	62	11	30			0	0	0	10	2	55	1	0	0	0	1	0	0	0	1	0	0	0	0
1	2	20	691175	3	34	4.22	4.45	126	258	1.13	2.43	26.84	57.64	80	1	1205	73	386	24	358	21	772	46	0.46	21	1				0	4	2	2	0								0	1	0	0	0	0	0
1	1	37	689388	120	15	4.4	3.94	117	169	0.8	3.2	18.22	72.71	50		799	89	56	6	306	33	515	55	0.59	31	4	10			0	0	0	6	2	35	1	0	1	0	1	1	0	1	0	0	0	0	0
1	2	25	689840	24	11	3.8	3.94	120	203	1.08	2.11	28.4	55.5	30	11	1098	85	61	5	690	55	386	31	1.79	118	9	5			0	0	0	7	0	35	1	0	0	1	1	0	1	0	0	0	0	0	0
1	2	59	688358	216	15	12.47	3.1	97.2	132.9	0.5	11.51	4	92.29	42	1.68	479	87	35	6	139	24	345	60	0.4	28	5	20			0	0	0	0	0	0	1	0	0	0	1	1	0	1	0	0	0	0	0
1	2	19	680830	156	45	3.74	3.96	127	98	1	2.42	26.7	64.7	60		533	85	47	8	123	18	405	60	0.3	25	4	60			0	7	3	4	4	122.5	1	0	0	1	0	0	0	0	0	0	0	1	0
1	2	28	682882	1	32	12.2	4.33	118	197	1.04	10.75	8.54	88.14	36	1.94	606	72	183	22	192	23	384	45	0.5	22	3	60	80×4		320	6	5	7	4	142.5	1	0	0	0	0	0	1	0	0	0	0	0	0
1	2	13	681451	6	24	3.87	3.24	97	173	1.56	1.76	40.3	45.5	46	1.42	1186	62	614	33	755	39	389	20	1.94	32	2	60	80×3	120×9	1320	7	0	3	0	85	1	0	1	0	0	0	1	0	0	0	0	0	0
1	2	25	682721	36	43	6.35	3.62	98	80	1.17	4.77	18.42	75.11	33	3.15	979	75	276	21	305	28	573	44	0.64	33	3	60	40×2		80	0	0	0	0	0	1	0	0	0	1	0	1	0	0	0	0	0	0
1	2	64	681906	180	22	4.22	2.56	80	152	1.44	2.3	34.1	54.6	81	3.33	765	65	324	28	554	45	202	17	2.75	47	4	0			0	5	4	5	2	110	0	0	0	0	0	0	0	1	0	0	0	0	0
1	2	48	679855	312	20	4.71	2.71	79	93	0.7	3.58	14.92	76.05	72	3.73	696	87	17	2	419	51	286	35	1.46	73	9	5			0	0	0	0	0	0	1	0	0	0	1	1	0	1	0	0	0	0	0
1	2	27	679876	24	17	3	3.29	90	108	0.52	8.44	17.32	81.41	108	9.91	269	61	603	25	90	19	181	39	0.49	39	10	60			0	6	6	6	0	135	1	0	0	1	1	0	0	1	0	0	0	0	0
1	2	37	679069	36	13	4.56	4.36	112	176	0.4	3.88	8.82	85.14	19		319	76	47	12	217	50	107	25	2.03	34	8	60	80×6	40×5	680	0	0	0	0	0	1	0	1	0	1	0	0	1	0	0	0	0	0
1	2	41	679034	240	13	13.12	4.17	114	149	1.61	11.25	12.34	85.74	114		205	78	15	6	56	21	130	50	0.43	36	14	30			0	6	3	4	3	110	0	0	0	0	1	0	1	1	0	0	0	0	0
1	2	26	676951	108	17	15.9	3.67	103	374	0.76	15	4.77	94.3	120		1764	87	210	10	565	28	1026	51	0.55	22	1	20			0	9	6	6	3	172.5	1	0	0	0	1	0	0	0	0	1	0	0	0
1	2	25	676384	1	15	5.56	3.1	88.6	39.5	0.49	4.23	17.8	76.1	102	4.95	739	62	366	31	385	24	392	32	0.73	42	4	60	40×6		240	4	1	20	0	147.5	1	0	0	0	0	1	1	1	0	0	0	0	0
1	2	20	673568	4	16	3.62	2.44	74	16	0.86	2.59	24.44	73.64	120	3.77	322	76	74	18	84	20	226	53	0.37	10	2	40	40×7	20×3	340	0	0	5	3	32.5	1	0	0	0	0	0	0	1	0	0	0	0	0
1	1	27	665376	3	25	2.3	3.37	94	106	0.62	1.64	27	71.3	120	2.95	238	65	90	25	127	34	109	29	1.17	22	6	60	40×9	20×8	520	0	0	5	3	32.5	1	0	0	0	0	1	0	1	0	0	0	0	0
1	2	12	683454	12	23	4.92	4.55	134	159	1.01	3.63	20.54	73.84	46	70.9	890	82	64	6	226	21	639	58	0.35	90	8	30			0	7	4	3	3	122.5	1	0	0	0	0	0	0	0	0	0	0	0	0
1	2	46	682028	120	20	4.93	2.6	77	118	0.94	3.86	19.12	78.34			313	90	13	4	78	21	253	68	0.31	5	1	60	40×3	80×16	1400	0	0	0	0	0	1	0	0	0	1	1	0	0	0	0	0	0	0
1	2	25	681770	3	29	12.53	3.11	98	64	1.79	10.61	14.32	84.61	42		513	53	365	41	224	22	274	27	0.82	13	1	60	1040	960	2000	0	0	4	9	42.5	1	0	0	0	0	1	1	0	0	0	0	0	0
1	2	40	630267	72	26	6.16	2.6	57	196	0.62	5.07	10	82.4	79	10.5	572	77	99	13	114	16	450	61	0.25	71	9	30			0	0	0	0	0	0	1	0	0	0	1	0	0	0	0	1	0	0	0
1	2	18	672648	24	23	2.9	3.16	91	126	0.49	2.06	16.92	71.1	80	2.26	412	67	94	15	129	21	265	4	0.49	94	15	60			0	4	0	5	3	72.5	1	0	0	0	0	0	0	0	0	0	0	0	0
1	1	32	671520	12	16	4.83	2.83	85	63	1.55	3.2	32.14	66.34	72	58.8	697	90	25	3	338	41	384	46	0.88	12	2	0	80×6		480	4	0	0	0	40	0	0	0	0	0	0	0	0	0	0	0	0	0
1	2	37	666745	12	5	5.6	2.96	84	305	1.45	3.42	25.94	61.04	102	23.9	1400	78	282	16	785	43	599	33	1.31	37	2	60			0	0	0	8	2	45	1	0	0	0	0	0	0	1	0	0	0	0	0
1	2	36	637275	60	13	5.62	3.89	99	83	0.34	4.98	6.02	88.64	11	8.16	79	46	17	10	42	24	36	20	1.18	68	41	0	40×10		400	0	0	0	0	0	1	0	0	0	0	0	0	1	0	0	0	0	0
1	1	47	719470	15	7	2.91	3.7	114	105	0.55	2.3	18.92	79.14	67	9.12	436	89	34	7	222	45	201	41	1.1	5	1	0			0	8	0	0	0	80	0	0	0	0	0	0	0	0	0	0	0	0	0
1	2	44	685926	72	9	5.44	4.93	124	306	0.41	4.95	7.52	91.01	30	14.1	278	75	9	3	184	48	95	25	1.93	69	19	30			0	0	0	6	7	47.5	1	0	0	0	1	0	0	0	0	0	0	0	0

## Sheet: Supplementary Table2
Supplementary Table 2
Tuning Parameters in the anaconda Software Used for Each Algorithm
Test Model name	Tuning Parameters
LR	penalty='l2', tol=0.0001, C=1.0, max_iter=100, random_state=42
MLP	hidden_layer_sizes=(100,), activation='relu', solver='adam', alpha=0.0001, max_iter=200, tol=0.0001, max_fun=15000,random_state =42
KNN	n_neighbors=5, weights='uniform', leaf_size=30, p=2, metric='minkowski', random_state =42
SVM	kernel='rbf', degree=3, gamma='scale', random_state =42
DT	criterion='gini', splitter='best', max_depth=None, min_samples_split=2, min_samples_leaf=1, min_weight_fraction_leaf=0.0, random_state =42
RF	n_estimators=100, *, criterion='gini', max_depth=None, min_samples_split=2, min_samples_leaf=1, min_weight_fraction_leaf=0.0, max_features='sqrt', random_state =42
Ada	n_estimators=50, learning_rate=1.0, algorithm='SAMME.R', random_state=42
XGB	n_estimators=100, booster='gbtree', learning_rate=0.300000012, gamma=0, importance_type='gain', max_depth=6, min_child_weight=1, random_state =42
LR, Logistic Regression; DT, Decision Tree; KNN, K-Nearest Neighbors; SVM, Support Vector Machine; MLP, Multi-Layer Perceptron; RF, Random Forest; Ada, Adaboost; XGB, Extreme Gradient Boosting

## Sheet: Supplementary Table3
Supplementary Table3. The characteristics of the training group in LN patients.
group	Gender	Age	Hospital admission number	Course(month)	SLEDAI	WBC	RBC	HB	PLT	LYMP	NEUT	LYMP%	NEUT%	ESR	CRP	T	T%	B	B%	Th	Th%	Ts	Ts%	Th/Ts	NK	NK%	Gender-male	Gender-female
0	2	21	678064	3	14	12.27	4.97	151	87	0.85	11.04	6.92	90.1	10	2.13	857	89	75	8	227	223	603	61	0.38	13	1	0	1
0	2	50	608167	12	31	6.43	1.98	63	154	0.56	5.47	8.72	85.11	145	102	803	78	186	19	296	27	501	46	0.59	24	2	0	1
1	2	25	689840	24	11	3.8	3.94	120	203	1.08	2.11	28.4	55.5	30	11	1098	85	61	5	690	55	386	31	1.79	118	9	0	1
0	2	42	628984	312	26	15.68	4.02	130	129	2.24	15.64	12.12	84.21	12	1.97	1457	63	723	31	708	30	874	37	0.81	105	5	0	1
0	2	29	579349	24	5	4.34	4.06	117	219	0.98	3.32	22.6	76.5	47	1.38	577	76	47	6	305	42	216	30	1.41	112	14	0	1
0	2	54	658687	120	29	6.13	4.33	131	164	1.7	3.84	27.74	62.64	40	3.33	1814	84	109	5	727	32	1064	47	0.68	153	7	0	1
0	2	49	722022	360	18	4.14	2.65	73	90	1.42	2.7	34.3	65.3	60	9.82	1036	90	22	2	693	59	323	27	2.15	89	8	0	1
1	2	41	679034	240	13	13.12	4.17	114	149	1.61	11.25	12.34	85.74	114	3.33	205	78	15	6	56	21	130	50	0.43	36	14	0	1
0	2	73	522700	288	16	3.86	3.64	118	213	1.67	1.66	43.3	11.1	12	1.5	1601	92	75	4	564	32	906	51	0.62	54	3	0	1
0	2	37	637601	36	16	12.74	4.03	122	234	1.31	10.71	10.32	84.01	48	1.68	1225	78	307	20	635	39	621	38	1.02	15	1	0	1
1	2	22	723507	24	5	11.86	3.66	88	133	4.09	7.71	34.5	65	5	1.1	637	62	300	30	222	21	380	37	0.58	75	7	0	1
1	2	57	717062	240	12	4.43	3.96	119	162	2.23	2.14	50.31	48.4	5	2.54	1268	65	370	20	533	26	681	34	0.78	241	13	0	1
1	2	58	716082	5	10	4.4	2.33	72	273	1.57	2.76	35.74	62.74	120	78.5	1183	81	263	18	456	31	707	47	0.64	9	1	0	1
1	1	27	665376	3	25	2.3	3.37	94	106	0.62	1.64	27	71.3	120	2.95	238	65	90	25	127	34	109	29	1.17	22	6	1	0
1	2	33	654777	168	7	1.7	4.61	111	103	0.73	0.96	42.9	56.5	33	1.39	425	58	172	24	168	23	222	30	0.72	114	16	0	1
0	2	38	498407	48	9	3.4	3.8	114	233	0.66	2.6	19.42	76.51	45	7.76	564	67	113	14	189	22	331	38	0.57	133	17	0	1
0	2	33	624114	12	14	3.72	3.08	98	103	1.1	2.53	29.6	68.04	126	6.14	1542	75	501	22	590	32	746	41	0.79	25	1	0	1
1	2	48	648733	168	31	2.68	2.26	94.7	65.1	0.44	2.04	16.3	76	120	4.24	452	77	124	21	105	18	329	56	0.32	3	1	0	1
0	2	37	666761	2	19	4.19	3.98	113	176	0.97	2.89	23.2	68.9	40	1	752	68	191	16	319	31	352	34	0.91	148	12	0	1
0	2	43	685706	324	21	1.33	3	84	137	0.35	0.72	86.3	54.1	108	2.32	438	87	28	6	228	43	194	36	1.18	22	5	0	1
0	2	41	690655	108	18	5.08	4.37	126	212	1.24	3.28	29.4	64.6	18	2	1074	77	165	11	426	34	539	43	0.79	164	11	0	1
0	2	54	658687	120	36	6.13	4.33	131	164	1.7	3.84	27.74	62.64	40	3.33	1814	84	109	5	724	32	1064	47	0.68	153	7	0	1
0	2	19	686122	96	37	2.76	3.58	101	166	1.7	1.04	61.61	37.6	86	1.38	1268	89	88	6	295	20	841	57	0.35	40	3	0	1
1	2	20	691175	3	34	4.22	4.45	126	258	1.13	2.43	26.84	57.64	80	1	1205	73	386	24	358	21	772	46	0.46	21	1	0	1
1	2	18	672648	24	23	2.9	3.16	91	126	0.49	2.06	16.92	71.1	80	2.26	412	67	94	15	129	21	265	4	0.49	94	15	0	1
0	1	26	701419	204	11	3.74	3.25	90	71	1.12	2.59	29.9	69.3	26	3.33	306	84	32	9	137	36	172	45	0.8	18	5	1	0
0	2	43	625717	12	16	4.11	4.24	128	164	1.08	2.51	26.3	61.1	18	2.75	1148	91	52	4	468	37	695	55	0.67	41	3	0	1
0	2	54	713986	84	11	6.87	3.97	108	119	1.76	5.04	25.6	73.41	62	1.89	945	91	60	6	265	25	643	62	0.41	26	3	0	1
0	2	50	681625	240	6	2.98	5.23	146	126	1.94	0.78	65.11	26.22	10	1.49	1973	87	242	11	871	38	1004	44	0.87	19	1	0	1
1	1	33	674158	108	24	8.32	2.92	91	105	0.99	7.27	11.92	87.41	18	1.07	292	65	119	26	92	20	87	41	0.49	21	5	1	0
0	2	22	642291	3	30	4.83	3.01	97	169	0.95	3.4	19.72	70.4	111	10.8	885	78	180	16	460	40	347	31	1.32	51	4	0	1
0	2	18	659402	3	17	5.75	3.57	109	247	0.72	4.87	12.5	84.8	81	20	743	78	124	14	393	39	355	35	1.11	54	6	0	1
0	2	49	673049	12	26	7.26	3.87	110	344	1.1	5.67	15.24	78.14	114	37	1113	91	43	3	423	35	682	56	0.62	48	4	0	1
1	2	48	643828	5	39	3	4.19	125	69	0.92	1.85	30.7	61.7	17	1.22	476	61	217	30	166	20	256	31	0.56	38	5	0	1
1	2	25	681770	3	29	12.53	3.11	98	64	1.79	10.61	14.32	84.61	42	3.33	513	53	365	41	224	22	274	27	0.82	13	1	0	1
0	2	30	716921	1	12	3.62	3.83	106	136	1.01	2.3	27.9	63.5	22	3.21	948	83	135	12	313	28	581	52	0.54	52	5	0	1
1	1	25	690689	120	25	7.75	3.04	90	146	1.67	5.82	21.54	75.24	20	3.14	617	80	22	2	143	21	424	63	0.34	150	17	1	0
1	2	22	649703	72	18	8.04	2.63	88.7	45.9	0.82	6.17	10.2	96.8	43	3.33	276	58	163	38	115	22	146	28	0.97	15	4	0	1
1	2	21	624396	24	24	3.85	3.25	90	213	0.42	3.34	10.92	86.81	128	23.5	393	81	86	17	216	46	156	34	1.39	1	0	0	1
0	1	25	659384	1	13	5.44	4.61	135	150	0.98	3.95	18.04	72.64	14	1.6	761	68	167	15	88	8	662	58	0.13	143	13	1	0
0	1	21	632492	156	18	3.29	2.98	90	104	1.12	1.87	34	56.94	134	4.26	949	71	366	28	475	35	485	36	0.98	3	0	1	0
1	2	13	681451	6	24	3.87	3.24	97	173	1.56	1.76	40.3	45.5	46	1.42	1186	62	614	33	755	39	389	20	1.94	32	2	0	1
1	2	40	630267	72	26	6.16	2.6	57	196	0.62	5.07	10	82.4	79	10.5	572	77	99	13	114	16	450	61	0.25	71	9	0	1
1	2	26	676951	108	17	15.9	3.67	103	374	0.76	15	4.77	94.3	120	3.33	1764	87	210	10	565	28	1026	51	0.55	22	1	0	1
0	2	35	719802	60	10	6.9	4.02	119	155	1.33	5.54	19.32	80.41	18	2.25	606	71	86	11	221	25	361	41	0.61	134	166	0	1
0	2	45	708681	24	32	5.65	4.85	139	257	2.18	2.63	38.6	46.5	28	4.22	1472	73	326	16	1023	53	357	19	2.86	183	9	0	1
1	2	19	680830	156	45	3.74	3.96	127	98	1	2.42	26.7	64.7	60	3.33	533	85	47	8	123	18	405	60	0.3	25	4	0	1
0	2	49	700105	84	3	2.14	3.6	107	169	0.72	0.95	33.6	44.4	28	11.8	521	76	72	11	281	41	231	33	1.22	73	11	0	1
0	2	33	608798	120	19	10.34	3.43	100	326	1.95	7.3	18.94	70.54	91	8.55	2036	83	35	2	704	28	1378	54	0.5	290	12	0	1
1	1	32	671520	12	16	4.83	2.83	85	63	1.55	3.2	32.14	66.34	72	58.8	697	90	25	3	338	41	384	46	0.88	12	2	1	0
0	2	36	696505	120	36	7.22	4.22	135	232	0.71	6.12	9.92	84.71	20	1	499	77	80	13	180	26	337	49	0.53	53	9	0	1
1	2	45	576019	72	27	2.79	4.64	121	155	0.41	2.23	14.72	79.91	7	1.16	428	79	22	4	103	19	273	52	0.37	86	15	0	1
0	2	23	631271	12	16	4.73	3.73	100	389	1.69	18.1	8.02	85.44	24	5.15	944	57	623	37	474	29	450	28	1.05	75	4	0	1
1	2	44	652602	36	12	10.85	4.14	101	131	0.98	3.38	20.2	69.7	43	2.64	566	50	398	38	299	25	299	24	1.04	121	11	0	1
1	2	46	682028	120	20	4.93	2.6	77	118	0.94	3.86	19.12	78.34	40	3.33	313	90	13	4	78	21	253	68	0.31	5	1	0	1
1	2	52	625420	132	25	2.34	3.16	99	76	0.71	1.46	30.3	62.5	33	1	546	70	139	22	276	30	356	38	0.78	28	5	0	1
0	2	50	538641	180	32	6.94	4.61	137	166	1.76	4.75	25.4	68.5	30	10.6	1550	76	343	17	1132	56	334	16	3.39	91	4	0	1
0	2	22	629694	6	23	4.65	4.22	110	170	0.79	3.51	17.02	75.51	105	3.17	1394	68	610	30	827	40	579	28	1.43	14	1	0	1
1	1	35	714297	48	25	14	4.98	158	128	2.76	0.15	19.74	79.24	3	2.03	1269	78	253	16	698	42	469	28	1.49	89	6	1	0
0	2	43	663757	7	18	7.06	3.22	76.9	12	2.38	4.09	33.72	57.96	91	17.6	1427	92	50	3	1202	78	204	13	5.9	19	1	0	1
1	1	37	689388	120	15	4.4	3.94	117	169	0.8	3.2	18.22	72.71	50	3.33	799	89	56	6	306	33	515	55	0.59	31	4	1	0
1	2	37	666745	12	5	5.6	2.96	84	305	1.45	3.42	25.94	61.04	102	23.9	1400	78	282	16	785	43	599	33	1.31	37	2	0	1
1	2	24	718102	8	9	8.26	3.68	89	34	1.49	6.64	18.04	80.44	40	3.2	897	82	116	11	499	43	400	35	1.25	51	5	0	1
0	2	41	667454	96	30	4.1	3.24	72	238	1.28	2.38	31.2	58.1	74	1.04	1020	77	165	12	533	43	376	30	1.42	88	6	0	1
0	2	31	647854	1	7	5.01	4.04	109	179	1.16	3.31	23.2	66	35	3.81	860	78	210	18	455	42	314	29	1.45	19	2	0	1
0	1	39	688290	180	27	8.82	3.32	102	172	0.43	8.22	4.92	93.24	50	2.06	640	73	160	19	207	23	414	47	0.5	37	4	1	0
0	2	34	628449	84	32	2.72	3.3	82	361	0.43	1.99	15.82	73.21	120	8.53	229	55	161	40	180	42	53	12	3.39	9	2	0	1
0	2	54	588996	24	23	3	3.19	86	64	1.32	1.34	44.04	44.74	30	4.95	1781	78	321	14	603	26	1115	49	1.54	176	8	0	1
0	2	24	694831	12	18	6.49	4.74	141	193	0.92	4.69	14.22	72.21	10	10.5	861	79	109	10	379	35	385	36	0.98	95	9	0	1
0	1	14	708767	0.25	28	11.15	5.37	142	136	2.68	7.57	24.04	67.94	40	26	3138	74	910	21	1094	26	1802	43	0.61	126	3	1	0
1	2	48	679855	312	20	4.71	2.71	79	93	0.7	3.58	14.92	76.05	72	3.73	696	87	17	2	419	51	286	35	1.46	73	9	0	1
0	2	28	709211	1	22	2.62	3.04	84	62	0.47	2.13	17.92	81.31	120	3.33	321	72	102	23	193	43	108	24	1.79	19	4	0	1
0	2	36	634464	12	17	1.71	3.31	89	154	0.3	1.33	17.52	77.81	121	11.9	178	54	75	26	82	22	91	24	0.91	45	15	0	1
0	2	22	589342	13	11	5.59	4.13	124	228	1.58	3.51	28.3	62.7	7	1.51	1689	82	128	6	577	30	837	44	0.69	226	10	0	1
1	2	44	687876	2	32	3.95	3.81	103	144	0.9	3.04	22.8	76.91	36	4.36	1008	70	383	26	678	47	293	20	2.31	28	2	0	1
0	2	34	591408	24	16	3.43	4.62	136	178	0.78	2.34	22.7	68.48	30	4.24	704	85	92	11	262	31	440	52	0.59	25	3	0	1
1	2	30	702174	6	20	2.27	3.33	95	131	0.72	1.55	31.7	68.34	120	6.22	365	66	126	21	89	17	227	45	0.39	53	9	0	1
0	2	54	649021	120	28	5.14	3.71	116	90.2	0.56	4.06	10.9	78.9	83	5.79	887	75	115	11	536	42	349	27	1.53	141	13	0	1
0	2	15	650237	8	13	5.69	3.11	102	258	0.4	5.16	6.97	90.8	87	9.03	390	77	54	11	142	28	29	49	0.57	47	10	0	1
1	2	31	700427	120	4	2.69	2.57	69	305	0.45	2.5	15.22	84.54	100	8.62	265	80	17	5	107	32	152	45	0.71	47	14	0	1
0	2	20	673568	4	35	2.72	3.44	97	153	0.74	1.96	27.2	72.11	72	3.3	216	81	27	11	99	33	137	46	0.72	13	6	0	1
1	1	57	492712	192	10	12.43	3.19	102	117	0.97	10.81	7.84	87.04	50	34.8	744	89	16	2	261	32	440	54	0.59	72	8	1	0
0	2	53	637559	216	16	6.06	4.87	144	166	2.59	2.67	42.7	44.2	17	2.44	2670	86	319	10	1276	43	1178	40	1.08	96	3	0	1
1	2	51	554211	180	14	2.23	3.54	102	199	0.71	1.47	31.8	66	100	40.6	400	76	47	9	194	37	169	33	1.15	62	11	0	1
0	2	58	712117	312	43	7.62	4.15	128	273	2.34	4.39	30.74	57.64	14	3.77	2304	71	289	9	1348	43	901	29	1.5	625	19	0	1
0	2	26	660909	48	23	12.19	3.9	104	338	0.64	11.03	5.32	90.41	14	21.1	563	74	117	17	263	32	310	38	0.85	51	7	0	1
0	2	18	674573	84	11	10.42	3.88	94	236	1.11	8.78	10.72	84.21	5	2	871	79	159	15	289	25	590	51	0.49	36	3	0	1
1	2	28	682882	1	32	12.2	4.33	118	197	1.04	10.75	8.54	88.14	36	1.94	606	72	183	22	192	23	384	45	0.5	22	3	0	1
0	1	66	722494	12	20	3.61	3.93	91	284	1.39	2.09	38.5	57.9	7	2.45	864	83	141	14	679	64	175	17	3.87	21	2	1	0
1	2	27	691777	144	25	5.88	3.03	71.7	352.2	0.83	4.7	14.19	49.91	30	2.45	529	56	364	37	157	17	306	344	0.51	56	6	0	1
1	2	29	723073	48	12	2.05	4.26	122	145	0.81	0.95	39.54	46.44	12	1.68	720	78	119	13	335	36	355	38	0.94	63	7	0	1
1	2	55	707108	156	23	10.64	2.89	87.4	186.3	1.65	8.03	15.51	75.45	50	19.1	878	72	221	18	242	20	581	49	0.42	111	9	0	1
1	2	56	715847	36	21	3.48	3.14	92	210	1.3	2.16	37.4	62	50	3.16	770	80	186	19	418	44	320	34	1.31	9	1	0	1
1	2	64	681906	180	22	4.22	2.56	80	152	1.44	2.3	34.1	54.6	81	3.33	765	65	324	28	554	45	202	17	2.75	47	4	0	1
0	2	21	536253	1	8	9.17	3.76	99	214	2.58	5.57	28.1	60.8	24	2.16	1369	71	366	20	448	23	843	43	0.53	115	6	0	1
0	2	43	625717	36	11	3.67	4.52	141	202	1.33	2.3	36.2	62.7	15	2.65	1040	91	41	4	442	39	575	51	0.77	53	5	0	1
1	2	21	673568	5	35	2.53	3.41	94	126	0.44	2	17.42	79.04	116	21.6	216	81	27	11	99	33	137	46	0.72	13	6	0	1
1	2	25	676384	1	15	5.56	3.1	88.6	39.5	0.49	4.23	17.8	76.1	102	4.95	739	62	366	31	385	24	392	32	0.73	42	4	0	1
1	2	55	710035	60	20	2.22	2.47	76	129	0.93	0.8	41.9	36.02	10	2.25	788	82	29	3	465	50	277	30	1.68	125	13	0	1
1	2	26	692739	156	29	2.43	3.35	101	222	0.8	1.57	32.9	64.6	40	6.67	1288	76	69	4	526	31	700	41	0.75	281	17	0	1
0	2	48	648733	168	11	6.35	3.05	60	65.1	1.64	4.58	25.84	73.14	23	2.06	936	82	106	9	302	29	518	49	0.58	55	5	0	1
0	1	43	721818	36	19	9.2	4.81	141	238	3.12	5.27	33.8	57	7	1.65	3000	89	127	4	873	26	2450	73	0.36	228	7	1	0
0	2	57	623053	108	28	5.04	3.63	102	151	0.9	3.73	17.92	74.01	15	1	555	56	323	33	307	31	226	23	1.36	100	10	0	1
0	2	20	673568	4	24	1.42	3.84	109	155	0.42	0.87	29.6	61.2	102	13.3	417	81	68	13	172	34	22	45	0.74	26	5	0	1
0	2	21	675886	96	37	3.04	3.57	111	103	0.56	2.11	18.42	69.4	75	3.66	437	70	108	18	165	26	261	40	0.53	48	8	0	1
0	1	57	492712	216	17	7.4	4.84	155	176	0.86	5.85	11.62	79.74	7	3.27	585	80	7	1	268	35	302	40	0.89	136	19	1	0
0	2	22	714870	60	24	7.28	4.22	117	240	2.65	4.59	36.4	63.1	12	2.04	1283	67	483	27	675	33	588	29	1.15	77	4	0	1
0	2	20	686816	7	13	2.73	3.83	92	229	1.15	1.05	42.1	38.4	80	2.02	982	62	316	18	353	26	436	32	0.81	327	18	0	1
1	2	42	710048	156	8	4.78	4.99	150	178	0.64	3.44	13.42	72	26	6.24	404	73	108	18	194	37	161	31	1.21	45	8	0	1
0	2	14	701991	0.75	27	5.19	3.5	104	187	2.33	2.17	44.94	41.84	70	1.78	1767	63	816	30	781	27	867	30	0.9	80	3	0	1
1	2	37	679069	36	13	4.56	4.36	112	176	0.4	3.88	8.82	85.14	19	3.33	319	76	47	12	217	50	107	25	2.03	34	8	0	1
0	2	39	693917	24	13	6.93	4.31	119	180	1.74	4.23	35.14	61.14	23	2	1518	82	201	11	214	43	677	36	1.2	71	4	0	1
0	2	50	554924	252	20	5.45	4.12	117	131	1.31	3.66	24	67.2	59	11	1052	79	103	8	267	20	545	41	0.49	134	10	0	1
0	2	25	677977	48	24	5.47	4.14	120	205	1.92	2.89	35.1	52.8	28	2.13	2031	82	268	11	768	30	1153	45	0.67	84	3	0	1
0	1	57	492712	240	23	11.21	4.2	140	152	2.94	7.4	26.2	66	4	2.05	927	82	19	2	388	37	458	44	0.85	199	16	1	0
0	2	36	539892	36	13	6.39	3.96	101	158	1.77	3.67	27.74	57.44	95	3.47	1816	72	486	18	414	17	1179	50	0.35	196	17	0	1
0	2	43	719409	2	20	3.03	3.23	93	82	1.14	1.55	37.6	51.2	24	18.8	991	79	198	16	426	35	472	39	0.92	39	3	0	1
1	2	20	673568	4	16	3.62	2.44	74	16	0.86	2.59	24.44	73.64	120	3.77	322	76	74	18	84	20	226	53	0.37	10	2	0	1
0	2	35	591408	36	24	3.02	4.47	139	119	0.98	2.03	32.54	67.24	40	9.3	305	83	26	7	89	25	208	58	0.43	22	6	0	1
0	2	68	651917	84	16	10.53	3.9	123	261	2.66	7.03	25.3	66.6	13	1.19	2200	75	195	7	1269	43	908	31	1.4	461	16	0	1
0	2	34	672099	132	30	3.83	3.45	110	87	0.98	2.03	25.6	52.9	15	6.16	701	67	181	18	226	21	427	39	0.53	117	12	0	1
1	2	62	697830	480	12	8.06	5.26	13	129	1.03	7	12.82	86.81	4	1.83	296	74	66	18	132	30	151	35	0.87	17	5	0	1
1	2	12	663828	2	11	3.2	3.82	111	147	1.04	2.12	32.54	66.34	42	10.5	571	70	77	10	189	23	348	42	0.54	130	16	0	1
1	1	47	719470	15	7	2.91	3.7	114	105	0.55	2.3	18.92	79.14	67	9.12	436	89	34	7	222	45	201	41	1.1	5	1	1	0
0	2	31	655642	2	19	2.07	3.25	99.4	46.1	0.49	1.15	23.8	55.6	57	2.1	264	62	30	7	115	26	118	27	0.97	118	29	0	1
0	2	45	645868	192	17	23	4.54	138	394	0.42	21.8	1.84	94.9	18	3.33	841	55	622	36	406	31	240	18	1.69	101	6	0	1
0	2	40	651630	72	39	11.1	4.59	139	82	1.57	8.67	14.12	78.21	13	6.32	1293	78	156	10	631	35	677	38	0.93	118	8	0	1
1	2	28	704037	1	25	0.96	3.47	100	56	0.64	0.07	66.74	7.34	15	3.8	273	75	36	10	109	29	83	22	1.32	43	12	0	1

## Sheet: Supplementary Table4
Supplementary Table4. The characteristics of the test group in LN patients.
group	Gender	Age	Hospital admission number	Course(month)	SLEDAI	WBC	RBC	HB	PLT	LYMP	NEUT	LYMP%	NEUT%	ESR	CRP	T	T%	B	B%	Th	Th%	Ts	Ts%	Th/Ts	NK	NK%	Gender-male	Gender-female
0	2	13	683578	4	40	3.94	2.9	85	97	0.66	3.13	16.82	79.34	120	8.72	988	81	152	12	351	29	607	51	0.58	50	4	0	1
0	2	27	694291	120	14	10.35	4.29	123	272	2.67	6.76	25.84	65.34	21	2.21	2087	80	402	15	661	27	1241	50	0.53	67	2	0	1
0	2	40	667804	48	12	11.46	4.19	121	273	1.86	8.19	16.24	71.54	40	3.33	1456	89	57	3	457	31	825	55	0.55	81	5	0	1
0	2	39	635049	36	8	7.14	4.04	111	162	1.05	5.13	14.72	71.9	7	3.33	1262	84	79	5	396	26	811	4	0.49	141	9	0	1
0	2	45	723210	84	22	5.43	4.59	130	196	1.69	3.37	29.34	62.04	10	2	1496	82	121	7	822	44	690	37	1.19	167	9	0	1
0	1	39	706216	108	19	12.77	4.62	136	268	2.97	9.55	23.3	74.71	15	2.42	1974	88	95	5	1215	50	819	34	1.48	68	3	1	0
0	2	54	649021	120	26	5.14	3.71	116	90	0.56	4.06	10.9	78.9	83	5.79	887	75	115	11	536	42	349	27	1.53	141	13	0	1
1	2	45	645868	192	21	9.4	4.04	112	259	0.58	8.03	6.22	85.41	57	15.9	616	58	243	24	343	31	277	25	1.24	130	13	0	1
1	2	12	683454	12	23	4.92	4.55	134	159	1.01	3.63	20.54	73.84	46	70.9	890	82	64	6	226	21	639	58	0.35	90	8	0	1
1	2	45	658908	72	21	4.93	1.54	53	80	0.88	3.79	17.84	76.94	40	3.33	576	82	82	12	83	12	284	41	0.29	27	4	0	1
1	2	55	704290	72	15	1.37	3.38	100	91	0.39	0.95	28.54	69.34	60	24.3	302	69	96	21	135	32	129	31	1.04	36	8	0	1
0	1	27	665376	2	17	2.3	3.37	94	106	0.62	1.64	27	71.3	120	2.95	238	65	90	25	127	34	109	29	1.17	22	6	1	0
0	2	31	717399	36	17	7.21	4	121	236	1.91	5.24	26.5	72.71	3	1.63	1267	83	147	9	559	38	629	42	0.89	68	4	0	1
0	2	42	625717	12	16	2.11	3.36	95	124	0.9	1.01	42.7	47.8	57	2.42	992	82	87	8	446	32	657	48	0.68	85	8	0	1
1	2	36	637275	60	13	5.62	3.89	99	83	0.34	4.98	6.02	88.64	11	8.16	79	46	17	10	42	24	36	20	1.18	68	41	0	1
1	2	59	688358	216	15	12.47	3.1	97.2	132.9	0.5	11.51	4	92.29	42	1.68	479	87	35	6	139	24	345	60	0.4	28	5	0	1
1	2	50	723646	192	10	4.99	3.98	107	208	0.92	3.58	18.44	71.84	36	7.28	586	62	295	31	207	22	317	34	0.65	60	6	0	1
0	1	57	492712	170	14	10.05	3.47	116	130	1.21	8.85	12	87.8	13	4.22	407	87	11	2	189	38	236	48	0.8	30	7	1	0
0	2	53	652941	300	8	6.93	4.06	125	231	1.36	4.9	19.62	70.8	22	15	1540	95	35	2	1205	71	411	24	2.93	18	1	0	1
0	2	48	679855	312	21	4.24	3.92	118	233	1.17	2.35	27.6	55.3	20	1	1216	83	111	7	667	47	470	33	1.41	100	7	0	1
1	2	27	679876	24	17	3	3.29	90	108	0.52	8.44	17.32	81.41	108	9.91	269	61	603	25	90	19	181	39	0.49	39	10	0	1
0	2	18	679320	36	38	4.94	3.71	90	341	1.37	3.09	27.7	62	56	2.09	1327	79	223	12	568	39	489	33	1.16	119	6	0	1
0	2	24	670448	84	35	3.52	1.14	40	269	1.11	1.92	31.5	54.64	40	6.93	942	84	120	11	250	23	621	57	1.4	32	3	0	1
1	2	25	657460	60	20	3.14	3.54	108	154	0.77	2.08	24.6	66.2	84	6.43	786	87	42	5	219	24	542	60	0.4	55	6	0	1
0	2	32	643766	108	23	7.38	4.56	140	190	1.35	5.26	18.34	71.24	13	4.4	1461	86	74	4	421	24	1047	61	0.4	109	7	0	1
0	2	52	515498	84	11	3.04	4.91	147	196	1.19	1.49	39.1	49.1	2	4.14	1063	91	51	5	472	39	608	50	0.78	32	3	0	1
1	2	31	717399	36	20	6.54	4.11	122	225	1.05	5.04	16.12	76.91	8	1.39	774	82	51	5	249	28	444	49	0.56	108	11	0	1
0	2	26	676951	108	25	7.6	3.7	97.8	385.6	1.33	5.93	17.47	78.04	70	20.5	1299	80	130	9	412	27	819	55	0.5	57	4	0	1
1	2	77	714405	2	1	1.7	0.84	49	77	0.34	0.59	20.74	35.47	120	8.4	183	43	141	31	64	17	0	0	168.67	99	22	0	1
0	2	33	608798	156	21	12.41	2.36	65	262	2.73	8.52	22.04	8.74	120	6.59	2472	83	91	3	744	26	1563	54	0.48	401	13	0	1
0	2	46	626261	120	27	2.44	4.14	115	227	1.04	1.23	42	50.4	35	4.13	919	75	174	18	359	24	764	51	0.47	50	5	0	1
1	2	20	691175	3	34	4.22	4.45	126	258	1.13	2.43	26.84	57.64	80	1	1205	73	386	24	358	21	772	46	0.46	21	1	0	1
1	2	44	635072	48	17	6.37	3.74	89	222	0.82	4.84	12.92	76.01	75	22	809	80	48	5	31	34	449	45	0.76	141	14	0	1
0	2	20	688643	60	23	2.35	4.79	121	145	0.74	1.47	31.54	62.54	64	7.7	996	64	540	35	424	27	508	32	0.83	10	1	0	1
0	1	33	627257	24	16	3.13	4.02	121	108	0.58	2.11	18.54	67.54	65	4.22	518	81	121	17	252	43	227	39	1.11	15	2	1	0
1	2	30	724577	60	14	10.25	3.69	114	134	1.66	8.56	16.22	83.54	60	4.18	733	69	281	28	338	30	372	33	0.91	21	2	0	1
1	2	44	712084	96	38	4	4.87	141	173	0.84	2.52	21	62.9	6	4.95	594	64	191	20	311	33	311	33	1	109	11	0	1
1	2	25	682721	36	43	6.35	3.62	98	80	1.17	4.77	18.42	75.11	33	3.15	979	75	276	21	305	28	573	44	0.64	33	3	0	1
1	2	33	608798	120	19	8.95	3.31	101	176	0.67	7.63	7.54	85.24	33	1.34	459	74	25	4	208	32	235	36	0.89	114	19	0	1
0	2	52	629865	120	14	7.78	4.7	147	247	2.04	7.77	18.92	72.11	6	4.96	1893	83	36	2	1170	50	757	32	1.55	322	14	0	1
0	2	28	697574	48	18	5.06	4.37	84	338	2.01	2.64	39.7	52.2	33	5.39	1745	75	353	15	982	43	632	28	1.55	214	9	0	1
0	1	55	636331	12	30	12.7	4.55	146	187	0.41	11.7	3.24	91.7	38	8.15	689	56	160	13	362	30	259	22	1.4	376	30	1	0
1	2	44	685926	72	9	5.44	4.93	124	306	0.41	4.95	7.52	91.01	30	14.1	278	75	9	3	184	48	95	25	1.93	69	19	0	1
0	2	50	650342	48	16	3.21	3.96	118	104	1.1	1.79	34.3	55.8	57	3	1027	89	78	7	414	36	564	49	0.73	37	3	0	1
0	2	28	701139	60	30	3.65	3.96	118	153	1.41	2.2	38.64	60.34	25	1.18	903	82	82	8	422	37	452	40	0.93	93	9	0	1
0	2	50	613790	228	22	14.53	3.19	90	117	1.39	12.3	9.62	84.61	13	2.48	904	62	372	27	417	27	472	31	0.88	48	4	0	1
0	2	50	641263	16	16	4.71	4.08	129	243	1.34	2.78	28.5	59	80	28	1208	89	113	8	468	35	531	39	0.88	17	1	0	1
1	2	54	691351	240	20	2.46	3.04	81	178	0.62	1.73	25.2	70.3	64	1.45	890	74.7	236	20	551	448	304	26	1.82	33	3	0	1
1	2	29	695194	6	29	1.76	3.26	92	89	1	0.65	56.84	36.94	90	2.24	786	65	374	30	413	35	285	24	1.45	44	4	0	1
0	2	30	684356	60	10	4.39	4.23	123	168	2	1.97	45.6	44.9	7	1.4	1989	80	352	14	1161	46	707	28	1.64	131	5	0	1
0	2	24	658015	60	14	4.03	3.63	114	154	1.26	2.43	31.3	60.4	21	1.45	1207	85	113	8	622	43	586	40	1.06	74	5	0	1
0	2	32	691786	72	12	11.18	3.27	89.9	312.1	1.05	8.89	9.41	79.5	42	1	326	74	46	11	147	31	184	39	0.8	57	14	0	1
0	2	21	658145	72	17	11.57	3.52	80	359	1.59	9.36	13.72	80.94	46	1.37	977	54	616	35	400	22	541	29	0.74	111	6	0	1
0	2	28	652515	48	25	3.51	3.8	107	179	1.43	2.04	40.7	58.1	25	2.89	431	64	178	26	148	22	254	38	0.58	40	6	0	1
0	1	12	683538	1	19	9.07	3.39	96.4	373	0.86	8.08	9.5	89.08	40	2.08	2267	50	1071	30	1234	29	849	20	1.45	70	2	1	0

## Sheet: Supplementary Table5
Supplementary Table 5
Confusion matrix
Output	Predicted label
	Non-infection (+)	Infection (-)
Actual value
Non-infection (+)	TN	FP
Infection (-)	FN	TP
TP: true positive, indicating that the positive class is predicted as the number of positive classes; TN: true negative, indicating that the negative class is predicted as the number of negative classes; FP: false positive, indicating that the negative class is predicted as the number of positive classes; FN: false negative, indicating that the positive class is predicted as the number of negativ…
The performance evaluation measures					Confusion matrix for the logistic regression (LR).										Confusion matrix for the support vector machine algorithm (SVM).											Confusion matrix for the ada boost (Ada).
Performance criteria	Calculation
Accuracy	(TP + TN) /(TP + TN + FP + FN)
Precision	TP/(TP + FP)
Sensitivity/ Recall	TP/(TP + FN)
Specificity	TN/(TN + FP)
True Positive (TP), True Negative (TN), False Positive (FP), False Negative (FN)
Machine learning algorithm predicts infection results in the test group.
Test Model name	TP	FN	FP	TN
LR	7	13	7	28
MLP	10	10	10	25
KNN	9	11	6	29
SVM	10	10	5	30
DT	14	6	11	24
RF	9	11	4	31
Ada	10	10	6	29
XGB	11	9	2	33
Note: LR, Logistic Regression; DT, Decision Tree; KNN, K-Nearest Neighbors; SVM, Support Vector Machine; MLP, Multi-Layer Perceptron; RF, Random Forest; Ada, Ada boost; XGB, Extreme Gradient Boosting; AUC, Area Under the Curve; TP, True Positive; TN, True Negative; FP, False Positive; FN, False Negative					Confusion matrix for Multi-Layer Perceptron (MLP).										Confusion matrix for the random forest (DT).										Confusion matrix for the extreme gradient boosting algorithm (XGB).
					Confusion matrix for K-Nearest Neighbors (KNN).										Confusion matrix for Random Forest (RF).

## Sheet: Supplementary Table6
Supplementary Table 6 Localization of infection (n=72).
Localization	N	percentage (%)
Respiratory	50	69.4
Gastrointestinal	15	20.8
Urinary tract	9	12.5
Others	1	1.4

## Sheet: Supplementary Table7
Supplementary Table 7: Comparison of the number of PB lymphocyte subpopulations in LN infected group, non-infected group, and healthy control group.
	Non-infected	N	Infected	N	t	P value
	Mean ± SD		Mean ± SD
PB lymphocyte (cell/ul)
T	1134.333±609.89	111	643.486±340.385	72	6.969	<0.001***
B	196.946±197.329	111	160.444±143.391	72	1.354	0.177
Th	500.351±314.34	111	270.875±186.14	72	6.197	<0.001***
Ts	577.243±375.506	111	336.528±193.651	72	5.688	<0.001***
NK	98.108±98.616	111	59.639±51.902	72	3.44	<0.001***
PB lymphocyte (percentage)
T	77.234±9.913	111	73.051±10.794	72	2.692	0.008**
B	13.405±9.001	111	16.681±10.497	72	-2.178	0.031*
Th	35.964±20.796	111	35.5±50.349	72	0.086	0.931
Ts	39.144±12.28	111	42.292±38.447	72	-0.803	0.423
NK	8.441±16.044	111	7.875±6.656	72	0.284	0.777
Th subsets (cell/ul)
Th1	98.124±102.729	35	49.535±39.327	28	0.949	0.013*
Th2	12.673±8.779	35	7.797±5.276	28	-0.156	0.008**
Th17	9.174±6.381	35	6.746±4.572	28	-0.264	0.084
Treg	27.369±24.656	35	15.867±15.382	28	-0.202	0.027*
Th subsets (percentage)
Th1	18.942±13.68	35	16.025±10.234	29	2.573	0.346
Th2	2.81±1.712	35	2.887±2.231	29	2.728	0.877
Th17	2.405±2.215	35	2.533±1.483	29	1.757	0.793
Treg	5.212±3.916	35	5.436±4.959	29	2.264	0.841
Ratio
Th1/Th2	7.454±4.674	35	7.089±5.159	29	0.297	0.767
Th17/Treg	1.089±2.508	35	0.967±1.097	29	0.245	0.807
Th/Ts	1.054±0.785	111	3.229±19.779	72	-0.933	0.354
Statistical analyses were performed using the independent-samples Kruskal-Wallis test. PB: peripheral blood. *P<0.05; **P<0.01; ***P<0.001. LN, lupus nephritis; PB, peripheral blood; Th, helper T-cells; Ts, suppressor T cell; NK, Natural killer cell; Treg, regulatory T cells.

## Sheet: Supplementary Table 8
Supplementary Table 8 Comparison of the number of PB lymphocyte subpopulations in LN patients with infection and non-infection and HC.
Characteristics	HC(n=206)	Non-infected	N	Infected	N	HC vs.Non-infected		HC vs.Infected
(mean ±SD)						t	p	t	p
T, cells/μl	1348.167±353.377	1134.333±609.89	111	643.486±340.385	72	3.399	< 0.001***	14.703	< 0.001***
B, cells/μl	210.908±93.049	196.946±197.329	111	160.444±143.391	72	0.704	0.482	2.788	0.006**
Th, cells/μl	699.707±210.649	500.351±314.34	111	270.875±186.14	72	5.996	< 0.001***	15.308	< 0.001***
Ts, cells/μl	515.798±201.876	577.243±375.506	111	336.528±193.651	72	-1.604	0.111	6.554	< 0.001***
NK, cells/μl	311.252±164.793	98.108±98.616	111	59.639±51.902	72	14.388	< 0.001***	19.341	< 0.001***
T percentage, %	70.77±9.399	77.234±9.913	111	73.051±10.794	72	-5.73	< 0.001***	-1.594	0.114
B percentage, %	11.501±6.425	13.405±9.001	111	16.681±10.497	72	-1.975	0.05	-3.937	< 0.001***
Th percentage, %	36.963±7.477	35.964±20.796	111	35.5±50.349	72	0.489	0.626	0.246	0.807
Ts percentage, %	27.074±7.726	39.144±12.28	111	42.292±38.447	72	-9.401	< 0.001***	-3.335	0.001**
NK percentage, %	16.365±6.784	8.441±16.044	111	7.875±6.656	72	6.147	< 0.001***	9.185	< 0.001***
Th1, cells/μl	108.188±78.347	98.124±102.729	35	49.535±39.327	28	0.669	0.504	6.361	< 0.001***
Th2, cells/μl	9.066±6.09	12.673±8.779	35	7.797±5.276	28	-2.338	0.025*	1.05	0.295
Th17, cells/μl	7.593±5.181	9.174±6.381	35	6.746±4.572	28	-1.39	0.172	0.822	0.412
Treg, cells/μl	31.03±14.74	27.369±24.656	35	15.867±15.382	28	0.853	0.399	5.081	< 0.001***
Th1 percentage, %	24.256±45.529	18.942±13.68	35	16.025±10.234	29	0.684	0.494	0.968	0.334
Th2 percentage, %	1.736±1.98	2.81±1.712	35	2.887±2.231	29	-3.021	0.003**	-2.883	0.004**
Th17 percentage, %	1.583±2.497	2.405±2.215	35	2.533±1.483	29	-1.83	0.069	-1.997	0.047*
Treg percentage, %	6.462±7.595	5.212±3.916	35	5.436±4.959	29	0.951	0.342	0.706	0.481
Th1/Th2	16.724±19.976	7.454±4.674	35	7.089±5.159	29	5.792	< 0.001***	5.703	< 0.001***
Th17/Treg	0.28±0.214	1.089±2.508	35	0.967±1.097	29	-1.909	0.065	-3.363	0.002**
Th1/Treg	4.027±3.578	8.019±23.201	35	5.887±8.323	28	-1.016	0.317	-1.168	0.252
Th2/Treg	0.359±0.351	1.103±2.074	35	0.831±0.912	28	-2.118	0.041*	-2.717	0.011*
Th/Ts	2.442±3.936	1.054±0.785	111	3.229±19.779	72	4.885	< 0.001***	-0.543	0.587
Statistical analyses were performed using the independent-samples Kruskal-Wallis test. *P<0.05; **P<0.01; ***P<0.001. PB, peripheral blood; HC, healthy control; Th, helper T-cells; Ts, suppressor T cell; NK, Natural killer cell; Treg, regulatory T cells.

## Sheet: Supplementary Table 9
Supplementary Table 9 XGB-importances
feature_names	importances
Age	0.0180886
Course(month)	0.0320027
SLEDAI	0.05611
LOS	0.0715096
WBC	0.0320092
RBC	0.0899858
HB	0.043982
PLT	0.052205
LYMP	0.0398237
NEUT	0.0290284
LYMP%	0.0639567
NEUT%	0.0214708
ESR	0.0160505
CRP	0.0189662
T	0.113527
T%	0.0104857
B	0.0376858
B%	0.0505507				Weight analysis of individual variables in lupus nephritis infection (the Extreme Gradient Boosting algorithm). SLEDAI, Systemic lupus erythematosus disease activity index. LOS, hospital length of stay. WBC, white blood cell. RBC, red blood cell. HB, hemoglobin. PLT, Platelet. LYMP, lymphocyte. NEUT, neutrophil. ESR, erythrocyte sedimentation rate. CRP, C-reactive protein. NK, Natural killer cell…
Th	0.0126844
Th%	0.0467413
Ts	0.0263391
Ts%	0.0127908
Th/Ts	0.0303373
NK	0.0351288
NK%	0.0385394
Gender-male	0
Gender-female	0

## Sheet: Supplementary Table 10
Supplementary Table 10 SVM_importance
feature_names	importances
Th%	0.277778
RBC	0.259033
T	0.252791
LOS	0.175125
WBC	0.16621
CRP	0.165414
SLEDAI	0.157972
HB	0.150292
NK	0.14281
PLT	0.142042
B%	0.130366
Ts	0.128751
NK%	0.128143
LYMP	0.123593
B	0.111749
LYMP%	0.110172
Th	0.108538				Weight analysis of individual variables in lupus nephritis infection (Support Vector Machine). SLEDAI, Systemic lupus erythematosus disease activity index. LOS, hospital length of stay. WBC, white blood cell. RBC, red blood cell. HB, hemoglobin. PLT, Platelet. LYMP, lymphocyte. NEUT, neutrophil. ESR, erythrocyte sedimentation rate. CRP, C-reactive protein. NK, Natural killer cell. Th, helper T-ce…
NEUT	0.103419
Course(month)	0.100385
Age	0.0899388
T%	0.0885535
Th/Ts	0.0843647
ESR	0.0726392
Ts%	0.0645169
NEUT%	0.059862
Gender-male	0.003282
Gender-female	0.00294586

[truncated: 5 more sheets: Supplementary Table 11, Supplementary Table 12, Supplementary Table 13, Supplementary Table 14, Supplementary Table 15]
